# Supplementary material for: Effect of Shipping on the Microbiome of Donor Mice Used to Reconstitute Germ-Free Recipients
Source: Gut Microbes Rep. 2024 Jun 28;1(1):2363858. doi: 10.1080/29933935.2024.2363858 (PMC11423901; doi:10.1080/29933935.2024.2363858)
Supplement: Supplemental Material [file KGMR_A_2363858_SM6292.zip]

Archive with 15 entries (14 files):
- figures/
- figures/Figure3.jpg
- __MACOSX/figures/._Figure3.jpg
- figures/FigureS1.jpg
- __MACOSX/figures/._FigureS1.jpg
- figures/Figure2.jpg
- __MACOSX/figures/._Figure2.jpg
- figures/FigureS3.jpg
- __MACOSX/figures/._FigureS3.jpg
- figures/FigureS2.jpg
- __MACOSX/figures/._FigureS2.jpg
- figures/Figure1.jpg
- __MACOSX/figures/._Figure1.jpg
- figures/FigureS4.jpg
- __MACOSX/figures/._FigureS4.jpg
